# Supplementary material for: Size-Dependent Spontaneous Separation of Colloidal Particles in Sub-Microliter Suspension by Cations
Source: Int J Mol Sci. 2022 Jul 22;23(15):8055. doi: 10.3390/ijms23158055 (PMC9329736; doi:10.3390/ijms23158055)
Supplement: Supplementary file 1 [file ijms-23-08055-s001.zip]

Archive with 1 entries (1 files):
- ijms-1822445-supplementary.pdf
